# Supplementary material for: Spinal Compressive Forces in Adolescent Idiopathic Scoliosis With and Without Carrying Loads: A Musculoskeletal Modeling Study
Source: Front Bioeng Biotechnol. 2020 Mar 3;8:159. doi: 10.3389/fbioe.2020.00159 (PMC7062648; doi:10.3389/fbioe.2020.00159)
Supplement: Supplementary file 1 [file Table_1.XLSX]

## Sheet: Unloaded upright standing
Unloaded upright standing
Patient	Undeformed (absolute values in N)					AIS (absolute values in N)					AIS (% of Undeformed)
	Apex+2	Apex+1	Apex	Apex-1	Apex-2	Apex+2	Apex+1	Apex	Apex-1	Apex-2	Apex+2	Apex+1	Apex	Apex-1	Apex-2
P1	216.886	238.813	231.042	211.876	202.415	262.503	297.776	271.393	258.482	252.218	121.032	124.69	117.465	121.997	124.604
P2	231.154	211.286	200.885	200.204	212.777	251.75	224.81	205.346	208.784	243.175	108.91	106.401	102.221	104.285	114.286
P3	141.435	146.013	161.683	176.753	171.035	145.93	154	181.835	202.461	191.248	103.178	105.47	112.463	114.545	111.818
P4	184.401	188.983	193.172	199.64	205.931	179.677	194.772	208.056	218.657	232.023	97.4382	103.063	107.705	109.526	112.67
P5	231.391	213.082	203.661	203.741	217.315	232.406	228.647	226.422	226.441	246.522	100.439	107.305	111.176	111.141	113.44
P6	211.524	218.95	242.633	268.142	261.545	255.214	279.317	307.594	327.031	320.59	120.655	127.571	126.773	121.962	122.575
P7	206.804	229.557	253.14	245.26	225.003	214.185	242.369	269.353	271.525	266.936	103.569	105.581	106.404	110.709	118.637
P8	216.085	206.155	187.555	177.448	176.928	218.351	225.594	231.021	236.468	243.26	101.049	109.43	123.175	133.261	137.491
P9	228.214	220.951	204.017	196.243	198.071	228.545	236.742	245.582	248.176	257.151	100.145	107.147	120.373	126.463	129.828
P10	223.053	217.011	199.782	191.027	191.336	236.936	223.234	217.204	216.145	224.881	106.224	102.868	108.72	113.149	117.532
P11	272.522	261.481	236.597	221.424	218.611	219.106	223.499	234.026	255.998	280.666	80.3994	85.4742	98.9134	115.614	128.386
P12	208.461	229.586	221.587	202.533	192.926	228.528	253.256	266.436	277.1	278.684	109.626	110.31	120.24	136.817	144.451
P13	199.527	211.225	222.546	252.067	277.338	184.614	211.744	234.745	259.18	272.779	92.5254	100.246	105.482	102.822	98.3563
P14	297.198	289.304	266.298	254.519	254.911	276.425	274.58	266.932	274.121	297.014	93.0104	94.9106	100.238	107.702	116.517
P15	196.641	218.23	240.181	232.851	214.076	206.733	230.238	256.535	262.435	253.488	105.132	105.503	106.809	112.705	118.41
P16	126.729	131.809	146.857	160.269	155.898	164.62	173.48	194.527	215.277	210.153	129.899	131.614	132.46	134.322	134.801
P17	167.041	182.584	176.16	162.321	155.954	174.256	194.352	192.805	186.895	178.655	104.319	106.445	109.449	115.139	114.556
P18	205.617	188.747	180.084	179.826	191.391	200.507	195.327	188.944	186.462	200.199	97.5147	103.486	104.92	103.691	104.603
P19	301.322	275.436	261.912	261.051	277.477	342.857	309.639	294.028	306.829	370.707	113.784	112.418	112.262	117.536	133.599
P20	242.394	235.281	215.867	205.922	205.892	222.617	225.294	224.577	224.636	238.686	91.8408	95.7553	104.035	109.088	115.928
P21	246.699	255.36	283.134	312.888	305.112	290.608	304.652	329.33	365.604	394.37	117.799	119.303	116.316	116.848	129.254
P22	182.948	186.425	191.639	199.641	206.434	133.037	139.96	153.797	171.57	179.037	72.718	75.0757	80.2537	85.9393	86.7284
P23	263.235	241.912	230.124	229.641	244.706	298.684	304.539	321.062	333.046	367.867	113.467	125.888	139.517	145.029	150.33
P24	227.898	220.797	202.565	193.45	193.505	234.676	234.853	226.709	219.603	215.382	102.974	106.366	111.919	113.519	111.305
Mean	217.883	217.457	214.713	214.114	214.858	225.115	232.611	239.511	248.039	258.987	103.652	107.18	111.637	115.992	120.421
SD	42.0109	36.1565	33.7524	36.8725	38.3277	49.065	45.8575	45.1128	49.0034	57.9459	12.7387	12.7671	12.098	12.6802	14.2297
Median	216.486	218.59	209.942	203.137	206.183	225.572	227.121	232.523	242.322	249.37	103.374	106.383	110.312	114.032	117.971
IQR	35.336	34.3024	44.7039	43.1091	37.3863	56.0827	50.9476	60.1583	56.2455	56.6736	13.0907	7.82274	12.8174	12.5546	16.1499

## Sheet: 10%BW load carrying
10%BW load carrying
Patient	Unloaded condition (absolute values in N)					Backpack condition (absolute values in N)					Frontpack condition (absolute values in N)					Sidepack concave condition (absolute values in N)					Sidepack convex condition (absolute values in N)					Backpack condition (% of unloaded)					Frontpack condition (% of unloaded)					Sidepack concave condition (% of unloaded)					Sidepack convex condition (% of unloaded)
	Apex+2	Apex+1	Apex	Apex-1	Apex-2	Apex+2	Apex+1	Apex	Apex-1	Apex-2	Apex+2	Apex+1	Apex	Apex-1	Apex-2	Apex+2	Apex+1	Apex	Apex-1	Apex-2	Apex+2	Apex+1	Apex	Apex-1	Apex-2	Apex+2	Apex+1	Apex	Apex-1	Apex-2	Apex+2	Apex+1	Apex	Apex-1	Apex-2	Apex+2	Apex+1	Apex	Apex-1	Apex-2	Apex+2	Apex+1	Apex	Apex-1	Apex-2
P1	262.503	297.776	271.393	258.482	252.218	482.722	551.052	479.967	426.119	385.552	276.288	306.026	292.53	295.244	299.055	436.013	488.244	439.219	416.443	392.398	361.381	414.537	368.328	336.742	314.651	183.892	185.056	176.853	164.854	152.864	105.252	102.771	107.788	114.222	118.57	166.098	163.964	161.839	161.111	155.579	137.667	139.211	135.717	130.277	124.753
P2	251.75	224.81	205.346	208.784	243.175	446.87	381.885	329.692	310.084	333.976	335.672	306.415	281.972	288.946	338.765	423.772	369.001	328.869	322.097	363.132	437.942	375.566	324.628	311.044	342.855	177.505	169.87	160.554	148.519	137.339	133.335	136.299	137.315	138.395	139.309	168.33	164.139	160.153	154.273	149.329	173.959	167.059	158.088	148.979	140.991
P3	145.93	154	181.835	202.461	191.248	265.787	275.187	326.03	367.094	339.706	193.223	207.075	237.893	258.464	247.684	243.097	253.718	298.768	331.955	310.914	230.893	243.696	292.24	325.733	304.858	182.133	178.693	179.3	181.316	177.626	132.408	134.464	130.829	127.661	129.509	166.585	164.752	164.308	163.96	162.571	158.222	158.244	160.717	160.887	159.405
P4	179.677	194.772	208.056	218.657	232.023	240.783	259.435	278.953	301.982	301.745	321.632	354.079	371.974	388.112	410.728	278.036	294.928	309.509	325.82	344.797	311.586	336.544	347.506	363.326	382.872	134.009	133.199	134.076	138.107	130.049	179.005	181.791	178.785	177.498	177.02	154.742	151.422	148.762	149.009	148.604	173.414	172.788	167.025	166.163	165.014
P5	232.406	228.647	226.422	226.441	246.522	338.294	314.091	298.473	290.733	303.021	394.937	394.224	393.186	393.868	429.297	367.009	357.607	352.402	351.586	377.722	362.182	343.612	333.389	329.456	348.656	145.562	137.369	131.822	128.393	122.918	169.934	172.416	173.652	173.939	174.141	157.917	156.401	155.64	155.266	153.22	155.84	150.281	147.243	145.493	141.43
P6	255.214	279.317	307.594	327.031	320.59	429.703	467.193	516.336	548.992	525.506	342.759	377.256	421.493	451.293	443.641	395.029	427.278	464.648	487.133	471.804	403.269	440.797	500.036	541.783	521.828	168.369	167.263	167.863	167.872	163.918	134.302	135.064	137.029	137.997	138.383	154.783	152.972	151.059	148.956	147.167	158.012	157.812	162.563	165.667	162.771
P7	214.185	242.369	269.353	271.525	266.936	348.769	384.702	424.842	418.366	398.79	341.806	390.027	429.724	436.628	437.613	326.141	353.803	386.28	387.126	378.589	394.363	453.225	509.317	507.51	484.299	162.835	158.725	157.727	154.08	149.395	159.584	160.923	159.539	160.806	163.939	152.271	145.977	143.41	142.575	141.828	184.122	186.998	189.089	186.911	181.429
P8	218.351	225.594	231.021	236.468	243.26	246.416	248.31	246.039	244.53	246.35	357.003	370.931	382.606	393.767	405.109	344.749	361.779	373.876	379.561	384.905	314.306	313.251	307.779	305.598	306.73	112.853	110.069	106.501	103.409	101.27	163.499	164.424	165.615	166.52	166.534	157.887	160.367	161.837	160.512	158.228	143.945	138.856	133.225	129.234	126.091
P9	228.545	236.742	245.582	248.176	257.151	234.619	234.377	233.704	234.077	240.878	382.167	402.226	420.73	421.001	432.384	288.084	293.505	311.619	318.009	331.284	356.798	364.582	366.12	360.1	361.453	102.658	99.0011	95.1636	94.3189	93.6719	167.218	169.901	171.32	169.639	168.144	126.052	123.977	126.89	128.139	128.829	156.118	153.999	149.083	145.099	140.561
P10	236.936	223.234	217.204	216.145	224.881	400.947	364.003	333.539	314.882	310.54	265.714	256.181	255.614	258.799	275.536	381.273	352.548	336.745	324.185	327.278	392.219	359.435	330.209	316.293	319.439	169.221	163.059	153.561	145.681	138.091	112.146	114.759	117.684	119.734	122.525	160.918	157.927	155.037	149.985	145.534	165.538	161.013	152.027	146.333	142.048
P11	219.106	223.499	234.026	255.998	280.666	310.278	296.917	284.238	296.339	316.875	359.175	375.992	400.632	436.071	473.544	403.593	396.448	409.708	436.083	462.172	400.175	394.792	394.982	418.359	441.433	141.611	132.85	121.456	115.758	112.901	163.928	168.23	171.191	170.341	168.721	184.2	177.383	175.069	170.346	164.669	182.64	176.642	168.777	163.423	157.28
P12	228.528	253.256	266.436	277.1	278.684	254.087	287.141	295.055	293.479	281.791	385.389	426.758	446.285	462.422	465.364	331.192	360.432	365.234	364.157	354.685	376.613	432.062	450.287	451.413	430.788	111.184	113.38	110.741	105.911	101.115	168.64	168.508	167.502	166.879	166.986	144.924	142.319	137.082	131.417	127.271	164.8	170.603	169.004	162.906	154.579
P13	184.614	211.744	234.745	259.18	272.779	236.206	279.426	322.616	363.386	381.563	267.906	312.151	356.017	400.722	424.854	300.323	334.81	337.966	383.273	420.491	318.864	366	398.593	461.986	506.271	127.946	131.964	137.433	140.206	139.88	145.117	147.419	151.661	154.611	155.75	162.676	158.12	143.972	147.879	154.151	172.72	172.85	169.798	178.249	185.597
P14	276.425	274.58	266.932	274.121	297.014	485.718	462.224	417.172	397.392	401.447	434.189	429.578	424.258	422.61	439.393	480.914	471.688	448.326	442.23	460.467	473.919	448.193	401.043	388.78	403.625	175.714	168.339	156.284	144.97	135.161	157.073	156.449	158.939	154.169	147.937	173.976	171.786	167.955	161.327	155.032	171.445	163.229	150.241	141.828	135.894
P15	206.733	230.238	256.535	262.435	253.488	338.25	377.531	421.229	421.845	395.475	348.023	395.71	437.583	445.363	431.988	333.071	370.531	405.329	409.523	386.43	356.816	419.024	466.611	462.884	440.212	163.617	163.974	164.199	160.742	156.013	168.344	171.87	170.574	169.704	170.418	161.112	160.934	158.001	156.047	152.445	172.598	181.996	181.89	176.38	173.662
P16	164.62	173.48	194.527	215.277	210.153	250.976	266.448	302.613	334.526	321.413	202.711	215.181	242.214	265.5	256.636	233.678	241.693	268.853	294.515	285.377	231.232	253.149	293.427	324.873	311.374	152.457	153.591	155.564	155.393	152.943	123.139	124.038	124.515	123.329	122.119	141.95	139.321	138.209	136.807	135.795	140.464	145.924	150.842	150.909	148.166
P17	174.256	194.352	192.805	186.895	178.655	290.164	324.865	311.617	285.742	257.144	260.659	285.051	287.604	285.601	272.962	240.782	266.319	260.352	251.135	234.23	325.456	359.203	349.895	333.122	313.347	166.516	167.153	161.623	152.889	143.934	149.584	146.668	149.168	152.813	152.787	138.177	137.03	135.034	134.372	131.108	186.769	184.821	181.476	178.24	175.393
P18	200.507	195.327	188.944	186.462	200.199	325.543	300.484	278.277	262.602	265.621	330.918	323.678	310.488	303.097	326.841	315.194	308.175	299.452	295.517	315.681	316.554	289.435	268.257	257.616	266.387	162.36	153.836	147.28	140.834	132.678	165.04	165.711	164.328	162.551	163.258	157.199	157.774	158.487	158.486	157.683	157.877	148.18	141.977	138.16	133.061
P19	342.857	309.639	294.028	306.829	370.707						336.255	324.741	321.647	352.062	447.557						585.526	496.659	441.877	433.108	484.091						98.0745	104.877	109.393	114.742	120.731						170.778	160.399	150.284	141.156	130.586
P20	222.617	225.294	224.577	224.636	238.686	352.302	340.252	313.425	291.971	292.195	383.591	388.604	388.801	389.456	411.593	359.655	358.225	347.595	338.125	351.134	425.295	413.978	386.018	360.328	360.19	158.255	151.026	139.562	129.975	122.418	172.31	172.487	173.126	173.372	172.441	161.558	159.003	154.778	150.521	147.111	191.044	183.75	171.887	160.405	150.905
P21	290.608	304.652	329.33	365.604	394.37	335.761	337.493	349.908	383.179	401.637	476.536	518.077	575.805	640.639	685.488	421.52	438.564	457.109	492.66	528.772	466.375	479.297	527.616	593.121	623.897	115.537	110.78	106.249	104.807	101.843	163.979	170.055	174.842	175.227	173.818	145.047	143.956	138.8	134.752	134.08	160.482	157.326	160.209	162.23	158.201
P22	133.037	139.96	153.797	171.57	179.037	233.6	253.812	277.972	297.153	308.491	213.453	228.189	252.94	285.741	305.849	210.061	236.79	269.795	301.436	314.784	213.659	241.488	284.603	311.231	318.708	175.591	181.346	180.739	173.196	172.306	160.447	163.039	164.463	166.545	170.831	157.897	169.184	175.423	175.693	175.821	160.602	172.541	185.051	181.402	178.013
P23	298.684	304.539	321.062	333.046	367.867	300.307	291.651	292.021	301.201	331.004	473.548	486.861	519.253	538.642	597.314	418.622	421.192	440.497	457.533	503.436	423.488	417.335	420.327	423.879	454.335	100.543	95.7682	90.9547	90.4384	89.9794	158.544	159.868	161.73	161.732	162.372	140.155	138.305	137.2	137.378	136.853	141.784	137.038	130.918	127.273	123.505
P24	234.676	234.853	226.709	219.603	215.382	412.17	399.269	366.178	338.966	316.275	384.485	380.586	368.491	349.873	343.086	387.515	378.824	362.878	348.121	338.149	410.935	399.855	367.832	346.696	338.978	175.634	170.008	161.519	154.354	146.843	163.837	162.053	162.539	159.321	159.292	165.128	161.303	160.064	158.523	157	175.107	170.258	162.249	157.874	157.385
Mean	225.115	232.611	239.511	248.039	258.987	328.707	334.685	334.778	335.854	332.913	336.168	352.316	367.489	381.83	400.095	344.318	353.744	359.784	367.749	375.593	370.41	377.321	380.455	386.041	390.887	150.696	147.666	143.349	138.958	133.703	150.614	152.253	153.48	153.823	154.397	156.504	154.709	152.565	150.754	148.692	164.831	162.992	159.558	156.062	151.947
SD	49.065	45.8575	45.1128	49.0034	57.9459	81.2069	79.9086	72.242	72.1094	65.3962	76.4404	79.3477	87.4225	94.0456	103.808	72.9656	69.3049	62.9822	64.8827	71.8935	83.2481	71.2093	73.4313	83.6131	88.4741	27.0104	27.1198	27.0217	25.8101	24.7697	22.5849	22.5826	21.7007	20.4876	19.463	12.8321	12.756	13.1198	12.6862	12.2875	14.6755	14.9051	16.1058	17.1076	18.5462
Median	225.572	227.121	232.523	242.322	249.37	325.543	314.091	313.425	310.084	316.875	342.283	373.461	377.29	391.612	418.223	344.749	358.225	352.402	351.586	363.132	369.397	385.179	368.08	360.214	360.822	162.36	153.836	153.561	144.97	137.339	160.016	161.488	162.135	161.269	162.815	157.897	157.927	155.037	150.521	149.329	165.169	162.121	160.463	159.14	152.742
IQR	56.0827	50.9476	60.1583	56.2455	56.6736	124.093	102.401	69.9138	82.4115	86.5871	109.622	88.2783	130.886	142.541	118.862	105.108	86.0846	96.9544	89.8423	77.1635	95.7866	80.4384	96.9008	112.166	126.965	41.4288	35.3937	34.9323	32.7984	33.4702	31.5241	32.8659	33.4847	31.3594	30.0679	15.2431	17.667	19.8899	19.5412	16.9488	16.1133	19.7342	19.2508	21.51	23.938

## Sheet: 15%BW load carrying
15%BW load carrying
Patient	Unloaded condition (absolute values in N)					Backpack condition (absolute values in N)					Frontpack condition (absolute values in N)					Sidepack concave condition (absolute values in N)					Sidepack convex condition (absolute values in N)					Backpack condition (% of unloaded)					Frontpack condition (% of unloaded)					Sidepack concave condition (% of unloaded)					Sidepack convex condition (% of unloaded)
	Apex+2	Apex+1	Apex	Apex-1	Apex-2	Apex+2	Apex+1	Apex	Apex-1	Apex-2	Apex+2	Apex+1	Apex	Apex-1	Apex-2	Apex+2	Apex+1	Apex	Apex-1	Apex-2	Apex+2	Apex+1	Apex	Apex-1	Apex-2	Apex+2	Apex+1	Apex	Apex-1	Apex-2	Apex+2	Apex+1	Apex	Apex-1	Apex-2	Apex+2	Apex+1	Apex	Apex-1	Apex-2	Apex+2	Apex+1	Apex	Apex-1	Apex-2
P1	262.503	297.776	271.393	258.482	252.218						326.57	362.223	347.689	351.714	355.509						440.75	508.043	447.367	402.274	369.012						124.407	121.643	128.113	136.069	140.953						167.903	170.613	164.841	155.629	146.307
P2	251.75	224.81	205.346	208.784	243.175	536.073	453.004	385.264	353.549	372.239	410.291	379.833	352.754	362.447	423.363	526.695	455.426	402.547	387.575	429.743	518.926	442.888	378.839	358.767	393.871	212.938	201.505	187.617	169.338	153.074	162.976	168.957	171.785	173.599	174.098	209.214	202.582	196.033	185.635	176.722	206.127	197.005	184.488	171.837	161.97
P3	145.93	154	181.835	202.461	191.248	328.5	339.218	401.754	452.705	416.423	235.709	255.447	293.366	317.477	307.2	298.614	311.229	365.171	405.834	380.83	280.617	296.189	357.65	399.763	372.729	225.108	220.271	220.945	223.601	217.74	161.522	165.874	161.336	156.809	160.63	204.628	202.096	200.826	200.451	199.129	192.296	192.33	196.689	197.452	194.893
P4	179.677	194.772	208.056	218.657	232.023	301.727	324.189	348.726	381.023	374.884	404.001	445.095	464.53	483.196	512.556	333.099	355.503	370.481	387.052	407.48	400.556	431.161	437.935	452.79	473.493	167.927	166.445	167.611	174.256	161.572	224.848	228.521	223.271	220.983	220.907	185.388	182.523	178.068	177.013	175.62	222.931	221.367	210.489	207.077	204.071
P5	232.406	228.647	226.422	226.441	246.522	409.138	371.912	346.841	332.995	340.375	473.487	475.719	475.942	477.196	520.765	444.289	429.796	420.923	417.916	446.378	432.753	406.595	391.612	384.867	404.15	176.044	162.658	153.184	147.056	138.071	203.732	208.058	210.202	210.738	211.245	191.169	187.974	185.902	184.559	181.07	186.206	177.826	172.957	169.964	163.941
P6	255.214	279.317	307.594	327.031	320.59	518.504	563.29	622.905	661.999	629.84	400.697	442.868	496.267	532.565	527.102	466.864	501.167	544.031	573.316	556.734	482.562	528.262	604.517	655.085	628.21	203.164	201.667	202.508	202.427	196.463	157.004	158.554	161.338	162.849	164.416	182.93	179.426	176.866	175.309	173.659	189.081	189.126	196.53	200.313	195.954
P7	214.185	242.369	269.353	271.525	266.936	429.713	473.602	521.884	508.515	478.296	407.374	463.794	509.744	519.994	525.182	400.892	434.173	471.154	468.49	453.688	488.597	562.664	634.087	630.254	591.249	200.627	195.405	193.755	187.281	179.18	190.197	191.358	189.248	191.509	196.745	187.17	179.137	174.921	172.54	169.962	228.119	232.152	235.412	232.116	221.495
P8	218.351	225.594	231.021	236.468	243.26	281.598	279.642	273.664	269.779	268.912	426.758	444.522	460.092	474.445	487.978	423.076	443.549	459.637	466.382	470.254	382.546	379.761	374.185	374.373	375.616	128.965	123.958	118.458	114.087	110.545	195.446	197.045	199.156	200.638	200.6	193.759	196.614	198.959	197.228	193.313	175.198	168.338	161.97	158.319	154.409
P9	228.545	236.742	245.582	248.176	257.151	268.631	263.763	257.23	255.033	259.931	459.982	485.908	509.463	508.829	521.712	343.9	347.69	366.53	371.289	385.229	435.558	442.586	440.266	430.569	429.534	117.54	111.414	104.743	102.763	101.081	201.265	205.248	207.451	205.028	202.882	150.474	146.864	149.25	149.607	149.807	190.579	186.949	179.275	173.494	167.036
P10	236.936	223.234	217.204	216.145	224.881	491.93	443.492	400.718	370.017	355.431	328.725	318.378	317.455	320.986	341.263	469.315	430.054	405.753	384.281	381.403	486.947	443.611	402.612	380.038	378.17	207.622	198.667	184.49	171.189	158.053	138.74	142.621	146.156	148.505	151.753	198.077	192.647	186.808	177.788	169.602	205.518	198.72	185.362	175.825	168.164
P11	219.106	223.499	234.026	255.998	280.666	395.51	371.067	343.481	348.112	364.175	436.037	458.464	490.248	532.989	577.145	508.163	494.561	513.661	547.796	576.309	512.347	503.208	503.966	534.394	559.445	180.511	166.026	146.77	135.982	129.754	199.007	205.13	209.485	208.2	205.634	231.926	221.281	219.489	213.984	205.336	233.835	225.15	215.346	208.749	199.327
P12	228.528	253.256	266.436	277.1	278.684	268.371	305.862	311.25	304.706	287.829	463.981	513.176	533.579	549.977	553.07	399.5	434.271	434.206	424.169	406.529	456.213	529.985	547.446	539.23	505.561	117.435	120.772	116.82	109.962	103.281	203.031	202.631	200.266	198.476	198.457	174.815	171.475	162.969	153.074	145.874	199.631	209.268	205.47	194.598	181.41
P13	184.614	211.744	234.745	259.18	272.779	287.807	340.673	393.656	445.542	470.736	309.238	363.182	417.726	474.495	505.425	374.557	416.603	410.764	468.28	521.609	396.301	457.598	499.783	584.871	643.62	155.897	160.889	167.695	171.905	172.571	167.506	171.519	177.949	183.075	185.287	202.887	196.748	174.983	180.677	191.22	214.665	216.109	212.905	225.662	235.949
P14	276.425	274.58	266.932	274.121	297.014	606.307	571.223	505.455	470.917	463.829	522.445	519.689	516.162	514.702	533.719	588.978	574.814	542.715	525.771	536.355	594.413	558.744	493.726	468.564	474.72	219.338	208.035	189.357	171.792	156.164	189.001	189.267	193.368	187.765	179.695	213.069	209.343	203.316	191.803	180.582	215.035	203.491	184.963	170.933	159.831
P15	206.733	230.238	256.535	262.435	253.488	405.829	452.972	505.267	502.765	467.454	418.024	475.612	525.013	534.413	519.688	399.722	441.891	482.933	488.528	459.861	437.39	519.595	578.096	570.074	539.862	196.306	196.74	196.958	191.577	184.409	202.205	206.574	204.655	203.636	205.015	193.352	191.928	188.252	186.152	181.414	211.572	225.677	225.347	217.224	212.974
P16	164.62	173.48	194.527	215.277	210.153	293.674	312.858	356.506	393.698	376.707	235.219	253.702	286.888	313.619	304.608	265.655	271.094	298.36	325.328	316.881	268.043	295.664	345.26	381.7	364.284	178.395	180.343	183.269	182.88	179.254	142.886	146.243	147.48	145.681	144.946	161.375	156.269	153.378	151.121	150.786	162.825	170.431	177.488	177.306	173.343
P17	174.256	194.352	192.805	186.895	178.655	357.499	399.661	379.944	343.61	305.232	312.069	340.929	344.879	343.665	329.522	294.946	325.054	314.846	301.403	278.917	403.828	444.993	431.79	410.052	384.605	205.157	205.638	197.061	183.851	170.85	179.086	175.419	178.874	183.881	184.446	169.26	167.251	163.298	161.269	156.121	231.744	228.963	223.952	219.402	215.279
P18	200.507	195.327	188.944	186.462	200.199	390.312	355.374	325.34	303.303	301.786	400.006	392.72	377.149	368.184	397.027	362.951	360.277	356.068	353.414	377.183	387.831	351.806	323.476	308.585	316.407	194.662	181.938	172.188	162.662	150.742	199.497	201.058	199.609	197.458	198.316	181.017	184.448	188.452	189.537	188.404	193.425	180.112	171.202	165.495	158.046
P19	342.857	309.639	294.028	306.829	370.707						388.928	378.708	375.199	409.365	521.916																113.437	122.306	127.606	133.418	140.789
P20	222.617	225.294	224.577	224.636	238.686	444.782	423.305	380.375	345.654	337.116	464.258	471.298	472.863	474.407	501.543	452.725	445.542	424.208	406.716	416.703	535.209	516.692	474.383	435.608	427.721	199.797	187.89	169.374	153.873	141.238	208.546	209.192	210.557	211.189	210.126	203.365	197.76	188.892	181.055	174.582	240.417	229.341	211.234	193.917	179.198
P21	290.608	304.652	329.33	365.604	394.37	445.875	446.9	466.887	512.179	527.519	568.812	623.647	696.679	776.66	832.003	524.12	538.017	552.107	592.387	636.457	558.905	575.098	636.926	715.898	747.917	153.428	146.692	141.769	140.091	133.763	195.731	204.708	211.545	212.432	210.97	180.353	176.601	167.646	162.03	161.386	192.323	188.772	193.401	195.812	189.648
P22	133.037	139.96	153.797	171.57	179.037	301.283	328.652	357.312	376.468	389.082	254.653	273.731	305.309	346.508	373.035	256.493	292.465	338.576	377.886	393.089	257.287	294.143	349.882	380.094	388.309	226.466	234.819	232.327	219.425	217.32	191.416	195.578	198.514	201.963	208.357	192.799	208.963	220.144	220.252	219.558	193.396	210.162	227.496	221.538	216.888
P23	298.684	304.539	321.062	333.046	367.867	367.762	344.039	334.134	340.366	366.74	562.32	579.378	619.795	642.926	713.695	495.431	494.648	512.889	529.853	580.086	513.768	499.149	498.255	501.151	532.697	123.127	112.971	104.072	102.198	99.6936	188.266	190.248	193.045	193.044	194.009	165.871	162.425	159.748	159.093	157.689	172.01	163.903	155.19	150.475	144.807
P24	234.676	234.853	226.709	219.603	215.382	494.532	475.642	431.434	393.575	360.509	456.842	454.508	442.902	420.821	413.936	479.588	465.168	440.641	413.204	392.337	500.44	485.082	444.256	412.09	397.303	210.73	202.528	190.303	179.221	167.381	194.669	193.529	195.362	191.628	192.187	204.362	198.068	194.364	188.16	182.158	213.247	206.547	195.959	187.653	184.464
Mean	225.115	232.611	239.511	248.039	258.987	392.062	392.743	393.183	393.932	387.047	402.768	423.855	442.987	460.483	483.29	414.072	421.045	428.555	437.13	445.639	442.252	455.37	460.709	465.7	465.151	181.872	176.694	170.058	163.519	155.555	180.601	183.387	185.265	185.774	186.769	189.875	186.928	183.298	179.924	176.545	201.656	199.668	195.129	190.034	183.887
SD	49.065	45.8575	45.1128	49.0034	57.9459	96.6592	84.6602	86.9397	95.1095	89.6941	91.9491	95.0942	104.357	112.219	123.897	91.0536	79.7092	74.948	79.6867	89.8394	88.7694	85.2744	92.6396	106.897	110.63	35.207	35.3226	35.7029	34.7905	34.1849	28.4382	28.3158	27.078	25.5792	24.2652	18.7734	18.4578	19.3738	18.9785	18.7013	21.6084	21.7399	22.6634	23.9354	25.7568
Median	225.572	227.121	232.523	242.322	249.37	392.911	371.489	380.159	373.243	369.489	408.833	444.808	462.311	474.47	508.991	411.984	434.222	422.565	415.56	423.223	440.75	457.598	444.256	430.569	427.721	195.484	184.914	177.728	171.49	157.108	190.806	192.444	194.365	192.336	195.377	191.984	189.951	186.355	180.866	176.171	199.631	198.72	195.959	193.917	181.41
IQR	56.0827	50.9476	60.1583	56.2455	56.6736	144.208	120.16	79.6933	109.737	114.047	132.795	112.696	158.045	163.373	134.633	128.357	106.036	112.47	98.5446	121.764	107.965	99.2654	116.649	153.528	154.892	48.1008	40.295	44.5183	41.7761	42.6881	37.3273	36.6272	36.1808	33.0725	33.4925	22.7267	20.7564	26.1517	24.5353	23.4025	25.0204	35.2081	33.6882	36.5282	38.744

## Sheet: 20%BW load carrying
20%BW load carrying
Patient	Unloaded condition (absolute values in N)					Backpack condition (absolute values in N)					Frontpack condition (absolute values in N)					Sidepack concave condition (absolute values in N)					Sidepack convex condition (absolute values in N)					Backpack condition (% of unloaded)					Frontpack condition (% of unloaded)					Sidepack concave condition (% of unloaded)					Sidepack convex condition (% of unloaded)
	Apex+2	Apex+1	Apex	Apex-1	Apex-2	Apex+2	Apex+1	Apex	Apex-1	Apex-2	Apex+2	Apex+1	Apex	Apex-1	Apex-2	Apex+2	Apex+1	Apex	Apex-1	Apex-2	Apex+2	Apex+1	Apex	Apex-1	Apex-2	Apex+2	Apex+1	Apex	Apex-1	Apex-2	Apex+2	Apex+1	Apex	Apex-1	Apex-2	Apex+2	Apex+1	Apex	Apex-1	Apex-2	Apex+2	Apex+1	Apex	Apex-1	Apex-2
P1	262.503	297.776	271.393	258.482	252.218						386.015	428.939	411.866	417.149	421.295	652.959	735.28	651.738	604.535	551.619	523.374	604.355	530.122	471.21	427.297						147.052	144.048	151.76	161.384	167.036	248.744	246.924	240.146	233.879	218.707	199.378	202.956	195.334	182.299	169.416
P2	251.75	224.81	205.346	208.784	243.175						484.833	451.403	420.854	431.973	504.079	634.604	544.814	476.842	451.888	493.377	597.598	508.294	431.364	404.913	443.534						192.585	200.793	204.948	206.9	207.29	252.077	242.344	232.213	216.438	202.889	237.377	226.099	210.067	193.939	182.392
P3	145.93	154	181.835	202.461	191.248	388.375	401.685	478.399	540.498	494.941	276.603	301.807	347.384	375.946	366.414	356.836	372.27	436.729	486.122	456.294	336.422	354.372	428.891	481.3	447.657	266.138	260.834	263.096	266.964	258.796	189.545	195.978	191.044	185.689	191.591	244.526	241.733	240.179	240.107	238.588	230.537	230.111	235.869	237.725	234.072
P4	179.677	194.772	208.056	218.657	232.023	361.983	388.389	413.377	452.035	441.021	488.201	538.138	558.913	580.384	616.623	380.589	407.271	424.576	444.253	466.12	485.112	520.248	523.851	538.591	562.449	201.463	199.407	198.685	206.732	190.076	271.71	276.291	268.635	265.431	265.759	211.818	209.101	204.068	203.173	200.894	269.991	267.106	251.783	246.318	242.411
P5	232.406	228.647	226.422	226.441	246.522	481.587	431.149	396.527	375.805	376.708	553.341	559.209	561.215	563.607	615.957	524.43	504.393	491.34	485.218	515.3	510.006	475.862	453.178	440.099	459.099	207.217	188.565	175.128	165.962	152.809	238.092	244.573	247.862	248.898	249.858	225.652	220.599	217.002	214.28	209.028	219.446	208.121	200.148	194.355	186.23
P6	255.214	279.317	307.594	327.031	320.59	606.951	658.745	728.466	773.88	733.236	462.197	512.751	574.963	617.587	614.51	543.989	581.959	630.763	666.198	648.131	562.965	616.944	710.863	770.495	736.315	237.82	235.841	236.827	236.638	228.715	181.102	183.573	186.922	188.847	191.681	213.15	208.351	205.063	203.711	202.168	220.585	220.876	231.104	235.603	229.675
P7	214.185	242.369	269.353	271.525	266.936	508.048	562.915	620.186	599.512	555.933	473.283	538.903	591.253	602.792	610.007	474.743	514.666	556.334	548.678	526.74	578.422	666.22	753.174	749.775	697.129	237.2	232.255	230.25	220.795	208.265	220.969	222.348	219.509	222.002	228.522	221.65	212.348	206.545	202.073	197.328	270.057	274.878	279.624	276.135	261.16
P8	218.351	225.594	231.021	236.468	243.26	325.934	319.586	308.759	302.086	298.454	497.456	519.239	538.838	556.614	572.43	501.904	525.766	545.749	553.508	555.89	452.754	447.751	441.212	442.807	443.706	149.27	141.664	133.65	127.749	122.689	227.823	230.165	233.242	235.386	235.316	229.861	233.058	236.233	234.073	228.517	207.351	198.476	190.984	187.258	182.4
P9	228.545	236.742	245.582	248.176	257.151	322.636	312.894	298.452	290.643	291.233	538.312	569.992	598.475	596.65	610.178	403.906	405.568	423.076	425.166	438.226	515.417	521.251	514.385	499.22	494.01	141.17	132.167	121.529	117.112	113.254	235.539	240.765	243.697	240.415	237.284	176.73	171.312	172.275	171.317	170.416	225.521	220.177	209.456	201.156	192.109
P10	236.936	223.234	217.204	216.145	224.881	584.437	524.602	469.69	425.791	399.242	386.179	376.996	378.217	383.57	408.005	558.242	507.932	474.158	444.849	437.096	583.759	531.155	479.413	444.458	432.676	246.664	235.001	216.244	196.993	177.535	162.989	168.879	174.13	177.459	181.431	235.609	227.533	218.301	205.81	194.368	246.378	237.936	220.721	205.629	192.402
P11	219.106	223.499	234.026	255.998	280.666	484.474	447.722	403.936	400.395	412.36	512.049	539.894	578.935	628.922	679.639	615.696	595.526	620.046	661.619	692.592	624.53	611.018	611.118	646.879	673.27	221.114	200.324	172.603	156.405	146.922	233.699	241.565	247.381	245.674	242.152	281.004	266.456	264.948	258.447	246.767	285.035	273.388	261.133	252.689	239.883
P12	228.528	253.256	266.436	277.1	278.684	324.008	371.092	372.656	356.431	327.88	541.248	597.973	619.472	636.492	639.921	458.941	498.108	494.801	478.778	454.893	540.415	632.141	647.474	628.704	581.618	141.781	146.528	139.867	128.629	117.653	236.842	236.114	232.504	229.698	229.622	200.825	196.681	185.711	172.781	163.229	236.477	249.605	243.013	226.887	208.701
P13	184.614	211.744	234.745	259.18	272.779	337.728	400.668	464.57	528.847	561.812	355.02	417.898	481.781	550.222	587.874	441.009	492.735	477.561	545.187	614.989	474.951	547.809	597.338	702.537	774.473	182.938	189.223	197.904	204.046	205.959	192.304	197.36	205.236	212.294	215.513	238.882	232.703	203.439	210.351	225.453	257.267	258.713	254.463	271.061	283.92
P14	276.425	274.58	266.932	274.121	297.014	732.94	685.905	598.748	548.392	529.998	610.747	609.986	608.662	607.252	627.274	709.49	685.705	642.101	611.836	612.106	718.134	672.973	590.839	552.795	550.625	265.149	249.802	224.307	200.055	178.442	220.945	222.153	228.021	221.527	211.193	256.666	249.729	240.548	223.199	206.087	259.793	245.092	221.345	201.661	185.387
P15	206.733	230.238	256.535	262.435	253.488	473.524	528.817	589.66	583.667	539.38	489.117	556.741	613.833	624.904	608.924	467.976	512.803	559.694	567.311	533.67	520.041	622.829	691.98	678.914	640.33	229.051	229.682	229.855	222.404	212.784	236.594	241.81	239.278	238.117	240.219	226.368	222.727	218.174	216.172	210.531	251.552	270.515	269.741	258.698	252.608
P16	164.62	173.48	194.527	215.277	210.153	334.276	356.287	406.674	449.093	428.796	268.327	292.352	331.216	361.61	352.6	302.022	305.849	333.822	362.365	355.098	307.484	341.708	401.054	442.586	421.319	203.059	205.377	209.058	208.612	204.04	162.998	168.523	170.268	167.974	167.783	183.466	176.303	171.607	168.325	168.972	186.784	196.973	206.169	205.589	200.482
P17	174.256	194.352	192.805	186.895	178.655	424.832	474.504	448.278	401.734	353.877	365.461	399.373	404.783	404.199	388.522	342.419	375.635	362.455	346.521	320.448	485.394	534.679	516.272	485.797	449.417	243.798	244.147	232.503	214.951	198.079	209.726	205.49	209.944	216.271	217.471	196.503	193.276	187.99	185.409	179.367	278.552	275.109	267.769	259.93	251.556
P18	200.507	195.327	188.944	186.462	200.199	455.703	410.795	372.936	344.502	337.928	469.095	461.61	443.448	433.138	468.074	414.682	415.324	414.337	412.314	440.723	460.866	416.22	380.588	361.057	367.54	227.275	210.312	197.379	184.757	168.796	233.954	236.327	234.698	232.292	233.804	206.817	212.63	219.291	221.125	220.142	229.85	213.089	201.429	193.635	183.587
P19	342.857	309.639	294.028	306.829	370.707						452.695	444.347	440.113	477.377	607.903																132.036	143.505	149.684	155.584	163.985
P20	222.617	225.294	224.577	224.636	238.686	539.078	508.129	449.387	402.105	384.625	544.077	554.44	558.409	561.056	592.575	549.59	536.178	502.472	475.449	481.026	652.435	625.458	566.834	513.575	496.906	242.155	225.54	200.104	179.003	161.142	244.401	246.096	248.649	249.762	248.265	246.877	237.99	223.741	211.653	201.531	293.076	277.618	252.401	228.625	208.184
P21	290.608	304.652	329.33	365.604	394.37	547.303	546.235	570.163	625.166	637.729	663.03	730.966	818.466	913.815	980.242	630.441	641.476	651.604	696.887	748.878	655.9	676.528	752.964	844.897	877.421	188.33	179.298	173.128	170.995	161.708	228.152	239.935	248.525	249.947	248.559	216.938	210.56	197.858	190.612	189.892	225.699	222.066	228.635	231.096	222.487
P22	133.037	139.96	153.797	171.57	179.037	370.434	404.437	437.017	456.572	470.524	296.196	319.877	358.179	407.43	440.325	303.681	352.906	410.528	453.927	471.599	299.74	346.171	415.24	449.433	457.421	278.445	288.966	284.151	266.114	262.809	222.643	228.548	232.89	237.471	245.941	228.269	252.147	266.928	264.572	263.409	225.307	247.335	269.991	261.953	255.49
P23	298.684	304.539	321.062	333.046	367.867	443.358	405.349	386.121	389.314	413.28	651.488	672.372	720.815	747.794	831.101	572.83	568.697	585.796	602.67	657.29	603.353	580.694	575.884	577.668	610.531	148.437	133.102	120.264	116.895	112.345	218.119	220.784	224.51	224.532	225.924	191.785	186.74	182.456	180.957	178.676	202.003	190.68	179.369	173.45	165.965
P24	234.676	234.853	226.709	219.603	215.382	581.038	555.673	499.895	450.276	405.939	528.654	527.738	516.702	491.586	484.79	565.648	545.626	513.419	477.851	450.431	588.398	569.508	521.477	477.358	453.617	247.592	236.605	220.501	205.041	188.474	225.27	224.71	227.915	223.852	225.083	241.034	232.327	226.466	217.598	209.131	250.728	242.496	230.021	217.374	210.61
Mean	225.115	232.611	239.511	248.039	258.987	458.507	461.694	462.566	461.75	447.376	470.568	496.789	519.866	540.503	567.886	495.94	505.499	507.823	513.18	518.371	525.107	540.182	545.022	548.046	543.407	214.575	207.84	198.906	190.326	179.585	211.045	215.014	217.552	218.225	219.637	225.011	221.025	215.704	210.698	205.482	239.511	236.931	230.894	223.612	214.832
SD	49.065	45.8575	45.1128	49.0034	57.9459	112.693	102.624	107.342	118.544	113.626	107.529	111.077	121.401	130.503	144.257	115.618	107.048	93.4142	95.9695	105.507	107.228	103.076	111.664	129.53	134.012	42.3502	43.2016	44.3011	43.7179	43.5448	34.0372	33.7776	32.1905	30.4556	28.8557	25.3796	24.9731	26.2587	25.6157	25.0118	28.3974	28.1659	28.8755	30.6586	32.9782
Median	225.572	227.121	232.523	242.322	249.37	455.703	431.149	448.278	449.093	413.28	486.517	523.489	548.624	558.835	600.239	501.904	512.803	494.801	485.218	493.377	523.374	547.809	523.851	499.22	494.01	227.275	210.312	200.104	200.055	178.442	221.806	223.529	227.968	224.192	227.223	226.368	222.727	218.174	211.653	202.889	236.477	237.936	230.021	226.887	208.701
IQR	56.0827	50.9476	60.1583	56.2455	56.6736	177.095	128.15	103.368	151.184	153.29	152.908	131.179	174.451	181.569	154.987	159.945	145.864	142.093	136.622	131.336	112.966	127.808	157.033	190.846	179.749	55.4676	47.2757	56.7268	48.9894	53.1498	42.7361	43.1278	38.9103	36.3053	37.3137	33.4622	31.136	33.5752	25.8194	27.2947	35.5843	46.2765	45.6193	51.7477	55.3381
